# Supplementary material for: Successful field performance in warm and dry environments of soybean expressing the sunflower transcription factor HB4
Source: J Exp Bot. 2020 Mar 6;71(10):3142–56. doi: 10.1093/jxb/eraa064 (PMC7260725; doi:10.1093/jxb/eraa064)
Supplement: eraa064_suppl_supplementary_table_S2 [file eraa064_suppl_supplementary_table_s2.xlsx]

## Sheet: Sheet1
locusName
